# Supplementary material for: Na/H Exchange Regulatory Factor 1 Deficient Mice Show Evidence of Oxidative Stress and Altered Cisplatin Pharmacokinetics
Source: Antioxidants (Basel). 2021 Jun 28;10(7):1036. doi: 10.3390/antiox10071036 (PMC8300832; doi:10.3390/antiox10071036)
Supplement: Supplementary file 1 [file antioxidants-10-01036-s001.zip]

Archive with 1 entries (1 files):
- antioxidants-1250334-supplementary.pdf
